# Supplementary material for: Antenatal Sildenafil for Congenital Diaphragmatic Hernia: A Systematic Review and Bayesian Meta-Analysis of Preclinical Studies
Source: Biomedicines. 2025 Sep 16;13(9):2274. doi: 10.3390/biomedicines13092274 (PMC12467270; doi:10.3390/biomedicines13092274)
Supplement: Supplementary file 1 [file biomedicines-13-02274-s001.zip]

Archive with 1 entries (1 files):
- biomedicines-3831908-supplementary.pdf
